# Supplementary material for: Atypical Iron-Sulfur Cluster Binding, Redox Activity and Structural Properties of Chlamydomonas reinhardtii Glutaredoxin 2
Source: Antioxidants (Basel). 2021 May 19;10(5):803. doi: 10.3390/antiox10050803 (PMC8161271; doi:10.3390/antiox10050803)
Supplement: Supplementary file 1 [file antioxidants-10-00803-s001.zip]

Archive with 1 entries (1 files):
- antioxidants-1199340-SI.pdf
